# Supplementary material for: Cooling Uncouples Differentially ROS Production from Respiration and Ca2+ Homeostasis Dynamic in Brain and Heart Mitochondria
Source: Cells. 2022 Mar 14;11(6):989. doi: 10.3390/cells11060989 (PMC8947173; doi:10.3390/cells11060989)
Supplement: Supplementary file 1 [file cells-11-00989-s001.zip]

Archive with 1 entries (1 files):
- cells-1571844-supplementary.pdf
